# Supplementary material for: Hospital Memories and Six-Month Psychological Outcome: A Prospective Study in Critical Ill Patients with COVID-19 Respiratory Failure
Source: J Clin Med. 2023 May 8;12(9):3344. doi: 10.3390/jcm12093344 (PMC10179721; doi:10.3390/jcm12093344)
Supplement: Supplementary file 1 [file jcm-12-03344-s001.zip]

Archive with 1 entries (1 files):
- jcm-2341099-supplementary.pdf
